# Supplementary material for: Recording Lifetime Behavior and Movement in an Invertebrate Model
Source: PLoS One. 2011 Apr 12;6(4):e18151. doi: 10.1371/journal.pone.0018151 (PMC3075241; doi:10.1371/journal.pone.0018151)
Supplement: Table S1 — Template for validation of BMC system for Mexfly. (XLSX) [file pone.0018151.s001.xlsx]

## Sheet: Validation
Table S1. Template for validation of BMC system for Mexfly. 1. Assign 2 technicians each to monitor one different BMC system; 2. Once every hour between 3 pm to 6 pm for one week, technicans check each of the six behaviors via the monitor for 20 seconds for all 9 flies; 3. Make sure to adjust the BMC system to the record interval as 20 second to match visual inspecttion; 4. Record the type of beh…
1. Assign 2 technicians each to monitor one different BMC system.
2. Once every hour between 3 pm to 6 pm for one week, technicans check each of the six behaviors via the monitor for 20 seconds for all 9 flies.
3. Make sure to adjust the BMC system to the record interval as 20 second to match visual inspecttion.
4. Record the type of behaviour by checking and the time on the computer. Flies were between 52 adn 58 days old.
							Technicans							SYSTEM
Date	Time	Fly	Gender	Diet	Resting	Moving	Walking	Flying	Feeding	Drinking		Resting	Moving	Walking	Flying	Feeding	Drinking	Compare with the system
2010-01-24	15:00:00	B1	Male	Full diet	x	x	x	x				x	x	x	x
	15:00:20	B2	Female	Sugar	x	x	x					x	x	x
	15:00:40	B3	Female	Full diet	x	x						x	x		x			registered flying
	15:01:00	B4	Female	Full diet	x	x						x	x
	15:01:20	B5	Female	Sugar	x	x						x	x
	15:01:40	B6	Female	Sugar	x							x
	15:02:00	B7	Female	Sugar	x			x				x			x
	15:02:20	B8	Female	Full diet	x	x						x	x
	15:02:40	B9	Female	Full diet	x	x						x	x
					9	7	2	2	0			9	7	2	3	0
	16:00:00	B1	Male	Full diet	x	x	x					x	x	x
	16:00:20	B2	Female	Sugar	x	x						x	x
	16:00:40	B3	Female	Full diet	x	x	x					x	x	x	x			registered flying
	16:01:00	B4	Female	Full diet	x	x						x	x
	16:01:20	B5	Female	Sugar	x							x	x					registered moving
	16:01:40	B6	Female	Sugar	x							x				x		registered feeding
	16:02:00	B7	Female	Sugar	x	x						x	x
	16:02:20	B8	Female	Full diet	x	x						x	x
	16:02:40	B9	Female	Full diet	x	x						x	x
					9	7	2	0	0			9	8	2	1	1
	17:00:00	B1	Male	Full diet	x	x	x	x				x	x	x	x
	17:00:20	B2	Female	Sugar	x							x
	17:00:40	B3	Female	Full diet	x							x
	17:01:00	B4	Female	Full diet	x							x	x					registered moving
	17:01:20	B5	Female	Sugar	x							x
	17:01:40	B6	Female	Sugar	x							x	x					registered moving
	17:02:00	B7	Female	Sugar	x	x						x	x
	17:02:20	B8	Female	Full diet	x	x						x	x
	17:02:40	B9	Female	Full diet	x	x	x					x	x	x
					9	4	2	1	0			9	6	2	1	0
	18:00:00	B1	Male	Full diet	x	x	x	x				x	x	x	x
	18:00:20	B2	Female	Sugar	x	x	x	x				x	x	x	x
	18:00:40	B3	Female	Full diet	x	x	x	x	x			x	x	x	x	x
	18:01:00	B4	Female	Full diet	x	x	x	x				x	x	x	x
	18:01:20	B5	Female	Sugar	x	x	x	x				x	x	x	x
	18:01:40	B6	Female	Sugar	x	x	x	x				x	x	x	x
	18:02:00	B7	Female	Sugar	x	x	x	x				x	x	x	x
	18:02:20	B8	Female	Full diet	x	x	x	x				x	x	x	x
	18:02:40	B9	Female	Full diet	x	x	x	x				x	x	x	x
					9	9	9	9	1			9	9	9	9	1
			Day 1 total		36	27	15	12	1			36	30	15	14	2
Date	Time	Fly	Gender	Diet	Resting	Moving	Walking	Flying	Feeding	Drinking		Resting	Moving	Walking	Flying	Feeding	Drinking	Compare with the system
2010-01-25	15:00:00	B1	Male	Full diet	x		x					x		x
	15:00:20	B2	Female	Sugar	x	x	x					x	x	x	x			registered flying
	15:00:40	B3	Female	Full diet	x	x						x	x		x			registered flying
	15:01:00	B4	Female	Full diet	x	x						x	x
	15:01:20	B5	Female	Sugar	x							x			x			registered flying
	15:01:40	B6	Female	Sugar	x							x
	15:02:00	B7	Female	Sugar	x	x						x	x
	15:02:20	B8	Female	Full diet	x							x	x					registered moving
	15:02:40	B9	Female	Full diet	x							x
					9	4	2	0	0			9	5	2	3	0
	16:00:00	B1	Male	Full diet	x	x	x	x				x	x	x	x
	16:00:20	B2	Female	Sugar	x			x				x			x
	16:00:40	B3	Female	Full diet	x							x			x			registered flying
	16:01:00	B4	Female	Full diet	x		x	x				x		x	x
	16:01:20	B5	Female	Sugar	x							x
	16:01:40	B6	Female	Sugar	x	x	x	x				x	x	x	x
	16:02:00	B7	Female	Sugar	x							x	x					registered moving
	16:02:20	B8	Female	Full diet	x	x						x	x
	16:02:40	B9	Female	Full diet	x	x	x	x				x	x	x	x
					9	4	5	5	0			9	4	5	6	0
	17:00:00	B1	Male	Full diet	x	x	x	x				x	x	x	x
	17:00:20	B2	Female	Sugar	x	x	x	x				x	x	x	x
	17:00:40	B3	Female	Full diet	x							x
	17:01:00	B4	Female	Full diet	x	x	x	x				x	x	x	x
	17:01:20	B5	Female	Sugar	x	x	x					x	x	x
	17:01:40	B6	Female	Sugar	x	x	x	x				x	x	x	x
	17:02:00	B7	Female	Sugar	x	x	x	x				x	x	x	x
	17:02:20	B8	Female	Full diet	x	x	x					x	x	x
	17:02:40	B9	Female	Full diet	x	x	x	x				x	x	x	x
					9	8	8	6	0			9	8	8	6	0
	18:00:00	B1	Male	Full diet	x	x						x	x
	18:00:20	B2	Female	Sugar	x	x	x	x				x	x	x	x
	18:00:40	B3	Female	Full diet	x	x	x	x				x	x	x	x
	18:01:00	B4	Female	Full diet		x	x	x					x	x	x
	18:01:20	B5	Female	Sugar			x	x						x	x
	18:01:40	B6	Female	Sugar	x	x	x	x				x	x	x	x
	18:02:00	B7	Female	Sugar	x	x	x	x				x	x	x	x
	18:02:20	B8	Female	Full diet	x	x	x	x				x	x	x	x
	18:02:40	B9	Female	Full diet	x	x	x	x				x	x	x	x
					7	8	8	8	0			7	8	8	8	0
			Day 2 total		34	24	23	19	0			34	25	23	23	0
Date	Time	Fly	Gender	Diet	Resting	Moving	Walking	Flying	Feeding	Drinking		Resting	Moving	Walking	Flying	Feeding	Drinking	Compare with the system
2010-01-26	15:00:00	B1	Male	Full diet														System Turn off. Did't background
	15:00:20	B2	Female	Sugar	x	x	x	x				x	x	x	x
	15:00:40	B3	Female	Full diet	x	x						x	x
	15:01:00	B4	Female	Full diet	x	x	x					x	x	x
	15:01:20	B5	Female	Sugar	x	x						x	x
	15:01:40	B6	Female	Sugar	x	x	x					x	x	x
	15:02:00	B7	Female	Sugar	x	x	x					x	x	x
	15:02:20	B8	Female	Full diet	x	x	x	x				x	x	x	x
	15:02:40	B9	Female	Full diet														Didn't background
					7	7	5	2	0			7	7	5	2	0
	16:00:00	B1	Male	Full diet	x	x	x	x				x	x	x	x
	16:00:20	B2	Female	Sugar	x	x						x	x
	16:00:40	B3	Female	Full diet	x	x						x	x
	16:01:00	B4	Female	Full diet	x	x	x	x	x			x	x	x	x	x
	16:01:20	B5	Female	Sugar	x	x						x	x
	16:01:40	B6	Female	Sugar	x	x						x	x
	16:02:00	B7	Female	Sugar	x	x	x					x	x	x
	16:02:20	B8	Female	Full diet	x							x
	16:02:40	B9	Female	Full diet														Didn't background
					8	7	3	2	1			8	7	3	2	1
	17:00:00	B1	Male	Full diet	x	x	x	x				x	x	x	x
	17:00:20	B2	Female	Sugar	x							x
	17:00:40	B3	Female	Full diet	x	x						x	x
	17:01:00	B4	Female	Full diet	x	x	x					x	x	x
	17:01:20	B5	Female	Sugar	x	x						x	x
	17:01:40	B6	Female	Sugar	x	x	x	x				x	x	x	x
	17:02:00	B7	Female	Sugar	x	x	x		x			x	x	x		x
	17:02:20	B8	Female	Full diet	x	x	x	x				x	x	x	x
	17:02:40	B9	Female	Full diet	x	x	x	x				x	x	x	x
					9	8	6	4	1			9	8	6	4	1
	18:00:00	B1	Male	Full diet	x	x	x	x				x	x	x	x
	18:00:20	B2	Female	Sugar	x	x	x					x	x	x
	18:00:40	B3	Female	Full diet	x	x	x	x				x	x	x	x
	18:01:00	B4	Female	Full diet	x	x	x	x				x	x	x	x
	18:01:20	B5	Female	Sugar	x	x	x	x				x	x	x	x
	18:01:40	B6	Female	Sugar	x	x	x	x				x	x	x	x
	18:02:00	B7	Female	Sugar	x	x	x	x				x	x	x	x
	18:02:20	B8	Female	Full diet	x	x	x	x				x	x	x	x
	18:02:40	B9	Female	Full diet	x	x	x	x				x	x	x	x
					9	9	9	8	0			9	9	9	8	0
			Day 3 total		33	31	23	16	2			33	31	23	16	2
Date	Time	Fly	Gender	Diet	Resting	Moving	Walking	Flying	Feeding	Drinking		Resting	Moving	Walking	Flying	Feeding	Drinking	Compare with the system
2010-01-27	15:00:00	B1	Male	Full diet	x	x						x	x
	15:00:20	B2	Female	Sugar	x	x						x	x
	15:00:40	B3	Female	Full diet	x	x	x					x	x	-10				Didn't register walk behavior
	15:01:00	B4	Female	Full diet	x	x						x	x
	15:01:20	B5	Female	Sugar	x	x						x	x
	15:01:40	B6	Female	Sugar	x							x	x					registered moving
	15:02:00	B7	Female	Sugar	x							x
	15:02:20	B8	Female	Full diet														Didn't background
	15:02:40	B9	Female	Full diet	x							x	x					registered moving
					8	5	1	0				8	7	0	0
	16:00:00	B1	Male	Full diet	x	x	x	x				x	x	x	x
	16:00:20	B2	Female	Sugar	x	x	x	x				x	x	x	x
	16:00:40	B3	Female	Full diet	x	x						x	x
	16:01:00	B4	Female	Full diet	x	x	x	x	x			x	x	x	x	x
	16:01:20	B5	Female	Sugar	x							x
	16:01:40	B6	Female	Sugar	x							x
	16:02:00	B7	Female	Sugar	x	x						x	x
	16:02:20	B8	Female	Full diet														Didn't background
	16:02:40	B9	Female	Full diet	x	x						x	x					This fly was move too much, but the system registered few
					8	6	3	3	1			8	6	3	3	1
	17:00:00	B1	Male	Full diet	x	x	x	x				x	x	x	x
	17:00:20	B2	Female	Sugar		x	x	x					x	x	x
	17:00:40	B3	Female	Full diet	x	x						x	x
	17:01:00	B4	Female	Full diet	x	x	x	x				x	x	x	x
	17:01:20	B5	Female	Sugar	x							x	x					registered moving
	17:01:40	B6	Female	Sugar	x	x	x	x				x	x	x	x
	17:02:00	B7	Female	Sugar		x	x	x					x	x	x
	17:02:20	B8	Female	Full diet	x	x	x	x				x	x	x	x
	17:02:40	B9	Female	Full diet	x	x	x	x				x	x	x	x
					7	8	7	7	0			7	9	7	7	0
	18:00:00	B1	Male	Full diet	x	x	x					x	x	x
	18:00:20	B2	Female	Sugar	x	x	x					x	x	x
	18:00:40	B3	Female	Full diet	x	x	x	x				x	x	x	x
	18:01:00	B4	Female	Full diet	x	x	x	x				x	x	x	x
	18:01:20	B5	Female	Sugar	x		x	x				x		x	x
	18:01:40	B6	Female	Sugar		x	x	x					x	x	x
	18:02:00	B7	Female	Sugar	x	x	x	x				x	x	x	x
	18:02:20	B8	Female	Full diet	x	x	x	x				x	x	x	x
	18:02:40	B9	Female	Full diet	x	x	x	x				x	x	x	x
					8	8	9	7	0			8	8	9	7	0
			Day 4 total		31	27	20	17	1			31	30	19	17	1
Date	Time	Fly	Gender	Diet	Resting	Moving	Walking	Flying	Feeding	Drinking		Resting	Moving	Walking	Flying	Feeding	Drinking	Compare with the system
2010-01-28	15:00:00	B1	Male	Full diet	x	x	x					x	x	x
	15:00:20	B2	Female	Sugar	x	x	x					x	x	x
	15:00:40	B3	Female	Full diet	x	x						x	x		x			registered flying
	15:01:00	B4	Female	Full diet	x	x						x	x
	15:01:20	B5	Female	Sugar	x	x						x	x
	15:01:40	B6	Female	Sugar	x							x
	15:02:00	B7	Female	Sugar	x							x
	15:02:20	B8	Female	Full diet	x	x						x	x
	15:02:40	B9	Female	Full diet	x							x						Didn't calculate the 3D
					9	6	2	0	0			9	6	2	1	0
	16:00:00	B1	Male	Full diet	x	x	x					x	x	x
	16:00:20	B2	Female	Sugar	x							x
	16:00:40	B3	Female	Full diet	x							x						Didn't calculate the 3D
	16:01:00	B4	Female	Full diet	x	x						x	x
	16:01:20	B5	Female	Sugar	x							x
	16:01:40	B6	Female	Sugar	x	x						x	x
	16:02:00	B7	Female	Sugar	x	x	x					x	x	x
	16:02:20	B8	Female	Full diet	x	x						x	x
	16:02:40	B9	Female	Full diet	x	x			x			x	x			-10		Didn't register feeding
					9	6	2	0	1			9	6	2	0	0
	17:00:00	B1	Male	Full diet	x	x	x	x				x	x	x	x
	17:00:20	B2	Female	Sugar	x	x	x	x				x	x	x	x
	17:00:40	B3	Female	Full diet	x	x						x	x
	17:01:00	B4	Female	Full diet	x	x	x	x				x	x	x	x
	17:01:20	B5	Female	Sugar	x	x						x	x
	17:01:40	B6	Female	Sugar	x	x	x	x				x	x	x	x
	17:02:00	B7	Female	Sugar	x	x	x	x				x	x	x	x
	17:02:20	B8	Female	Full diet	x	x	x	x				x	x	x	x
	17:02:40	B9	Female	Full diet	x							x
					9	8	6	6	0			9	8	6	6	0
	18:00:00	B1	Male	Full diet	x	x						x	x
	18:00:20	B2	Female	Sugar	x	x	x	x				x	x	x	x
	18:00:40	B3	Female	Full diet	x	x	x	x				x	x	x	x
	18:01:00	B4	Female	Full diet	x	x	x	x				x	x	x	x
	18:01:20	B5	Female	Sugar	x		x	x				x		x	x
	18:01:40	B6	Female	Sugar	x	x	x	x				x	x	x	x
	18:02:00	B7	Female	Sugar	x	x	x	x				x	x	x	x
	18:02:20	B8	Female	Full diet	x	x	x	x				x	x	x	x
	18:02:40	B9	Female	Full diet	x	x	x	x	x			x	x	-10	-10	-10		Didn't register walk, fly and feed
					9	8	8	8	1			9	8	7	7	0
			Day 5 total		36	28	18	14	2			36	28	17	14	0
Date	Time	Fly	Gender	Diet	Resting	Moving	Walking	Flying	Feeding	Drinking		Resting	Moving	Walking	Flying	Feeding	Drinking	Compare with the system
2010-01-29	15:00:00	B1	Male	Full diet	x	x						x	x
	15:00:20	B2	Female	Sugar	x	x	x					x	x	x
	15:00:40	B3	Female	Full diet	(+) x	(-) x						(-) x	(+) x					The system registered more moving and less resting
	15:01:00	B4	Female	Full diet	x	x	x		x			x	x	x		x
	15:01:20	B5	Female	Sugar	x	x						x	x
	15:01:40	B6	Female	Sugar	x							x
	15:02:00	B7	Female	Sugar	x	x						x	x
	15:02:20	B8	Female	Full diet	x							x
	15:02:40	B9	Female	Full diet	x	x	x	x				x	x	x	x
					9	7	3	1	1			9	7	3	1	1
	16:00:00	B1	Male	Full diet	x							x	x					registered moving
	16:00:20	B2	Female	Sugar	x	x						x	x
	16:00:40	B3	Female	Full diet	(+) x	(-) x						(-) x	(+) x					The system registered more moving and less resting
	16:01:00	B4	Female	Full diet	x	x						x	x
	16:01:20	B5	Female	Sugar	x	x						x	x
	16:01:40	B6	Female	Sugar	x	x	x	x				x	x	x	x
	16:02:00	B7	Female	Sugar	x	x						x	x
	16:02:20	B8	Female	Full diet	x	x						x	x
	16:02:40	B9	Female	Full diet	x	x	x		x			x						Only registered rest behavior
					9	8	2	1	1			9	8	2	1
	17:00:00	B1	Male	Full diet	x	x	x	x				x	x	x	x
	17:00:20	B2	Female	Sugar	x							x
	17:00:40	B3	Female	Full diet	(+) x	(-) x						(-) x	(+) x					The system registered more moving and less resting
	17:01:00	B4	Female	Full diet	x	x						x	x
	17:01:20	B5	Female	Sugar	x							x
	17:01:40	B6	Female	Sugar	x	x						x	x		x			registered flying
	17:02:00	B7	Female	Sugar	x	x	x	x				x	x	x	x
	17:02:20	B8	Female	Full diet		x			x				x			x
	17:02:40	B9	Female	Full diet	x	x	x					x	x	x	x			registered flying
					8	7	3	2	1			8	7	3	4	1
	18:00:00	B1	Male	Full diet	x	x	x	x				x	x	x	x
	18:00:20	B2	Female	Sugar	x	x						x	x
	18:00:40	B3	Female	Full diet	x	x						x	x		x			registered flying
	18:01:00	B4	Female	Full diet	x	x	x	x	x			x	x	x	x	x
	18:01:20	B5	Female	Sugar	x	x	x	x				x	x	x	x
	18:01:40	B6	Female	Sugar	x	x	x	x				x	x	x	x
	18:02:00	B7	Female	Sugar	x	x	x	x				x	x	x	x
	18:02:20	B8	Female	Full diet	x	x	x	x				x	x	x	x
	18:02:40	B9	Female	Full diet	x	x	x					x	x	x	x			registered flying
					9	9	7	6	1			9	9	7	8	1
			Day 6 total		35	31	15	10	4			35	31	15	14	3
Date	Time	Fly	Gender	Diet	Resting	Moving	Walking	Flying	Feeding	Drinking		Resting	Moving	Walking	Flying	Feeding	Drinking	Compare with the system
2010-01-30	15:00:00	B1	Male	Full diet	x	x	x					x	x	x
	15:00:20	B2	Female	Sugar	x	x						x	x
	15:00:40	B3	Female	Full diet	x							x
	15:01:00	B4	Female	Full diet	x	x						x	x
	15:01:20	B5	Female	Sugar	x	x						x	x
	15:01:40	B6	Female	Sugar	x							x
	15:02:00	B7	Female	Sugar	x							x
	15:02:20	B8	Female	Full diet	x							x
	15:02:40	B9	Female	Full diet														Dead fly
					8	4	1	0	0			8	4	1	0	0
	16:00:00	B1	Male	Full diet	x	x	x	x				x	x	x	x
	16:00:20	B2	Female	Sugar	x							x
	16:00:40	B3	Female	Full diet	x							x
	16:01:00	B4	Female	Full diet	x	x						x	x
	16:01:20	B5	Female	Sugar	x							x
	16:01:40	B6	Female	Sugar	x	x						x	x
	16:02:00	B7	Female	Sugar	x	x						x	x
	16:02:20	B8	Female	Full diet	x	x						x	x
	16:02:40	B9	Female	Full diet
					8	5	1	1	0			8	5	1	1	0
	17:00:00	B1	Male	Full diet	x	x	x	x				x	x	x	x			courtship behavior
	17:00:20	B2	Female	Sugar	x	x	x					x	x	x
	17:00:40	B3	Female	Full diet	x	x						x	x
	17:01:00	B4	Female	Full diet	x	x	x		x			x	x	x	x	x		registered flying
	17:01:20	B5	Female	Sugar	x							x
	17:01:40	B6	Female	Sugar	x	x						x	x
	17:02:00	B7	Female	Sugar	x	x	x	x				x	x	x	x
	17:02:20	B8	Female	Full diet	x	x	x	x				x	x	x	x
	17:02:40	B9	Female	Full diet
					8	7	5	3	1			8	7	5	4	1
	18:00:00	B1	Male	Full diet	x	x	x	x				x	x	x	x			courtship behavior
	18:00:20	B2	Female	Sugar	x	x	x					x	x	x
	18:00:40	B3	Female	Full diet	x	x						x	x
	18:01:00	B4	Female	Full diet	x	x	x	x				x	x	x	x
	18:01:20	B5	Female	Sugar	x	x	x	x				x	x	x	x
	18:01:40	B6	Female	Sugar	x	x	x	x				x	x	x	x
	18:02:00	B7	Female	Sugar	x	x	x	x				x	x	x	x
	18:02:20	B8	Female	Full diet	x	x	x	x				x	x	x	x
	18:02:40	B9	Female	Full diet
					8	8	7	6	0			8	8	7	6	0
			Day 7 total		32	24	14	10	1			32	24	14	11	1
								Flying

## Sheet: Dendrogram
Table S3. Metrics corresponding to leaves in the dendrogram depicted in Fig. 3
Fly Age Bin	Resting	Moving	Walking	Flying	AgeBins	Clusters
2010-01-10	230.477	26.1533	42.5985	0.771334	1	Set 1
2010-11-20	195.814	29.0339	73.0586	1.85887	11	Set 2
21-30	189.835	29.4339	78.5383	2.19292	21	Set 2
31-40	200.94	26.0752	71.1588	1.78712	31	Set 2
41-50	199.77	26.4493	72.0901	1.64043	41	Set 2
51-60	211.976	27.3271	59.2966	1.40022	51	Set 1
61-70	218.873	25.7727	54.1006	1.25409	61	Set 1
71-80	223.209	27.7554	47.8781	1.11891	71	Set 1
81-90	227.13	27.0433	44.719	1.01385	81	Set 1
91-100	225.854	27.8835	45.3083	0.954404	91	Set 1
101-110	233.449	26.9265	38.3633	1.09268	101	Set 1
111-120	237.078	26.9757	34.4325	0.981965	111	Set 1
121-130	251.31	23.9365	24.0744	0.679421	121	Set 3
131-140	247.085	28.9408	23.4199	0.554329	131	Set 3
141-150	256.633	24.2561	18.6197	0.491518	141	Set 3
151-160	247.165	28.6516	23.546	0.637304	151	Set 3
161-170	261.722	21.9105	15.6037	0.569758	161	Set 3
171-180	253.214	33.3815	12.8566	0.54812	171	Set 3
181-190	258.821	34.8323	5.8879	0.459244	181	Set 3
191-200	269.41	25.3388	4.68911	0.562456	191	Set 3
201-210	271.061	27.3934	1.23791	0.307644	201	Set 3
*Resting / Moving / Walking / and Flying behaviors are 10-day averages of the 300 datapoints collected per 1-minute bouts of recording during hours when cage lights were on (7am-7pm).
	Table 2. Summary statistics for valideation studies of the BMS.
	Table 3. Metrics corresponding to leaves in the dendrogram depicted in Fig. 3
